# Supplementary material for: Transuterine infection by Baylisascaris transfuga: Neurological migration and fatal debilitation in sibling moose calves (Alces alces gigas) from Alaska
Source: Int J Parasitol Parasites Wildl. 2018 Jul 19;7(3):280–8. doi: 10.1016/j.ijppaw.2018.07.005 (PMC6072913; doi:10.1016/j.ijppaw.2018.07.005)
Supplement: Multimedia component 1 [file mmc1.xml]

<?xml version="1.0" encoding="UTF-8" standalone="no"?><data:data><datasets><author>geocolonizer@gmail.com</author><type>0</type><dataset><value>1</value><reason>Data will be made available on request</reason><comments/></dataset></datasets></data:data>
